# Supplementary material for: Chitosan-Based Oleogels: Emulsion Drying Kinetics and Physical, Rheological, and Textural Characteristics of Olive Oil Oleogels
Source: Mar Drugs. 2024 Jul 17;22(7):318. doi: 10.3390/md22070318 (PMC11278251; doi:10.3390/md22070318)
Supplement: Supplementary file 1 [file marinedrugs-22-00318-s001.zip]

Archive with 1 entries (1 files):
- marinedrugs-3081045-supplementary.pdf
